# Supplementary material for: Estimating the responses of winter wheat yields to moisture variations in the past 35 years in Jiangsu Province of China
Source: PLoS One. 2018 Jan 12;13(1):e0191217. doi: 10.1371/journal.pone.0191217 (PMC5766139; doi:10.1371/journal.pone.0191217)
Supplement: S1 File — (XLSX) [file pone.0191217.s001.xlsx]

## Sheet: Sheet1
site	year	SPEI_1	SPEI_3	SPEI_6	SPEI_9	SPEI_1_S1	SPEI_1_S2	SPEI_1_S3	SPEI_3_S1	SPEI_3_S2	SPEI_3_S3
ganyu	1980	0.134081	0.0966208	-0.0423414	-0.0107691	0.111485	0.215213	0.612261	-0.319184	-0.14101	0.572086
ganyu	1981	-0.347892	-0.742821	-0.849151	-0.678547	0.738941	-0.086321	-0.761699	-0.495389	-0.431335	-1.4805
ganyu	1982	-0.0455713	-0.32521	-0.687904	-1.12802	1.03187	-0.0701497	-0.232399	0.092418	0.0366837	-0.513632
ganyu	1983	0.0532958	0.00713122	0.109664	0.0362383	0.768911	-0.18015	-0.725876	-0.13592	0.652569	-0.875551
ganyu	1984	-0.121661	-0.401043	-0.514327	-0.767332	0.343622	-1.03163	0.458959	0.112875	-0.598037	0.0557567
ganyu	1985	0.112988	0.259724	0.463301	0.678099	0.830635	0.111639	0.050988	0.593415	0.0828637	0.614572
ganyu	1986	0.0305071	-0.121142	0.140928	0.452427	-0.236484	-0.171494	-0.188226	-0.590507	0.410335	-0.793987
ganyu	1987	0.463986	0.461917	0.3414	-0.074528	1.69831	1.506	-0.00735267	1.26937	1.13188	0.100743
ganyu	1988	-0.0915673	0.0207011	0.284532	0.480269	-0.80939	-0.7945	-0.756638	-1.24663	0.355314	-1.04624
ganyu	1989	0.313732	0.277267	-0.422843	-1.19203	-0.222003	0.597867	0.55588	-0.763139	0.316595	0.762333
ganyu	1990	0.527195	0.567017	0.291393	0.183975	-0.895287	0.433453	1.02175	0.589627	0.308569	1.38823
ganyu	1991	0.50065	0.806549	1.22831	1.74413	-0.621692	0.190846	1.09752	-1.70822	-0.439578	1.82219
ganyu	1992	-0.33367	-0.721603	-1.1152	-1.16084	-0.703807	0.269857	-0.860636	-0.0792415	-0.04041	-1.05519
ganyu	1993	-0.024321	-0.148937	-0.431547	-0.796348	1.2954	0.992455	-0.303509	0.09271	0.111172	-0.7755
ganyu	1994	-0.0552276	0.142314	0.0861997	-0.181914	0.405635	-0.312585	-0.842161	-0.249253	1.02363	-0.726776
ganyu	1995	0.0547354	-0.0849768	-0.276555	-0.560512	-0.310591	0.122732	-0.139999	-0.388823	0.41962	-0.231479
ganyu	1996	-0.127334	-0.289841	-0.0895389	0.136037	0.775176	-0.825359	0.299112	-0.257393	-1.24019	0.571343
ganyu	1997	-0.226168	-0.273737	-0.206371	-0.120499	-0.034446	-0.808229	-0.641795	-0.865047	-0.197202	-0.375856
ganyu	1998	0.979877	1.08278	0.351184	-0.393003	-0.790578	1.28035	0.978682	-1.04848	1.26055	1.85465
ganyu	1999	-0.589999	-1.00329	-1.09373	-0.851479	-0.039647	-1.10244	-0.355756	1.41011	-1.67546	-0.403251
ganyu	2000	-0.391679	-0.123907	-0.138096	-0.0802699	1.30073	0.0108637	-0.556434	0.857366	0.1224	-1.49312
ganyu	2001	-0.0196233	0.277926	0.689639	0.78665	-1.0366	0.842993	-1.20054	-1.26527	1.70603	-1.82931
ganyu	2002	-0.306198	-0.713585	-0.961702	-1.29369	-1.04261	-0.61069	0.659983	-1.63424	-0.967069	0.342672
ganyu	2003	0.12001	-0.266045	-0.765069	-1.24253	0.385084	0.591179	0.089184	0.768625	-0.469869	0.375533
ganyu	2004	-0.193657	-0.248202	0.292546	0.888769	-0.293666	-0.128339	-0.178486	-0.725906	-0.123298	-0.55656
ganyu	2005	-0.118638	-0.423674	-0.78875	-1.06402	-0.751004	-0.006071	-0.076574	1.48184	-0.468357	-0.386034
ganyu	2006	-0.118768	0.190038	0.672672	1.14555	-0.963971	0.20864	0.410082	-0.523729	-0.590485	0.457533
ganyu	2007	0.0707228	0.0737413	0.188026	0.409188	-1.15535	0.0929193	0.252905	0.544044	-0.210139	0.511449
ganyu	2008	0.0427224	0.240857	0.517567	0.994367	-0.97584	0.228204	1.07305	-0.774381	-0.456405	1.19984
ganyu	2009	-0.568609	-0.903004	-0.614183	-0.0369934	-0.43088	-0.694003	-0.686968	-1.04103	-1.41709	-0.758217
ganyu	2010	0.322299	0.310224	-0.0494147	-0.525194	-1.20162	0.662535	0.389687	0.553113	0.463105	0.871068
ganyu	2011	-0.770593	-0.917033	-0.868449	-0.553379	0.1279	-0.519227	-0.65701	0.194483	-1.55503	-1.3113
ganyu	2012	-0.107303	0.0430237	-0.0587022	-0.29302	-0.31552	-0.106345	-0.53254	0.308671	0.573715	-0.461919
ganyu	2013	0.0278678	0.452417	0.630491	0.747735	-0.397724	0.497587	-0.00671833	-0.373186	0.944173	0.446598
ganyu	2014	-0.478066	-0.691107	-0.66393	-0.414655	1.16295	-0.215758	-0.342399	1.01345	-0.564119	-0.95346
xuzhou	1980	0.163209	0.212772	0.151668	0.4578	0.251024	0.220915	0.676755	0.726905	-0.221921	0.794088
xuzhou	1981	-0.170794	-0.157214	0.0547486	0.055376	0.824194	0.021328	-0.542788	0.09151	-0.159996	-0.814857
xuzhou	1982	-0.0302141	-0.197142	-0.306135	-0.835334	0.162299	-0.171433	-0.191927	0.100162	0.128913	-0.543153
xuzhou	1983	-0.369321	-0.412196	0.113049	0.675117	0.406649	-0.465819	-1.03451	0.970134	-0.48827	-0.937058
xuzhou	1984	-0.212839	-0.112216	-0.269971	0.826803	0.420815	-0.962647	0.195813	1.22584	-0.648179	0.028517
xuzhou	1985	0.441537	0.932042	0.949607	1.40144	0.411127	0.385067	0.526777	1.64528	0.433567	1.42832
xuzhou	1986	-0.276449	-0.106318	0.21921	0.484733	-0.246994	-0.0794197	-0.908292	0.223971	0.17013	-1.28787
xuzhou	1987	0.256699	0.285956	0.398995	0.0583861	1.37069	1.00377	-0.334845	0.323111	0.387691	-0.118439
xuzhou	1988	-0.244805	0.0142779	0.768189	-0.909757	-0.499626	-1.23111	-0.778003	-0.957355	0.0232377	-0.238572
xuzhou	1989	0.352779	0.24393	-0.507848	-0.975656	-0.465328	1.02961	0.363741	-1.72377	0.613043	0.289561
xuzhou	1990	0.578151	0.288749	0.73131	-0.522125	-0.310592	0.859378	0.957236	-0.0481	0.198568	1.30558
xuzhou	1991	0.464468	0.669921	1.04939	1.23461	-0.876036	0.265365	0.678582	-1.21451	-0.0470457	1.52277
xuzhou	1992	-0.0242837	-0.232807	0.899386	-0.630634	0.186083	0.442767	-0.254547	1.65903	-0.131495	0.014285
xuzhou	1993	0.389905	0.758143	0.545483	0.995805	0.810385	1.05723	0.235665	0.289853	0.666114	0.211657
xuzhou	1994	0.0822593	0.217811	-0.225265	0.1426	0.326373	0.00261267	-0.302049	0.125834	0.716062	-0.26813
xuzhou	1995	0.121819	0.112199	-1.29583	-0.0950637	-0.321215	-0.16419	0.44491	-0.0272635	0.297156	0.325259
xuzhou	1996	-0.0255252	-0.200535	-0.642603	0.182107	1.08406	-0.417636	0.439538	0.398628	-1.03983	0.413357
xuzhou	1997	-0.0963033	0.114169	0.1138	0.665844	0.051285	-0.742784	-0.497123	-1.21893	0.145884	-0.114785
xuzhou	1998	0.857207	0.913077	1.11455	0.46753	-0.952341	0.854017	0.990237	-0.580788	1.01873	1.8572
xuzhou	1999	-0.482566	-0.824295	-0.730234	0.0237622	0.205001	-1.03298	0.181136	0.190248	-1.67719	-0.0806487
xuzhou	2000	-0.373948	-0.500008	-0.192249	-0.872592	1.32707	-0.153623	-0.552866	0.177472	0.0863797	-1.58245
xuzhou	2001	0.167838	0.338434	-0.290205	0.801013	-0.888536	1.04766	-0.96696	-1.27579	2.01781	-1.50574
xuzhou	2002	-0.182636	-0.364495	-0.684083	-0.780761	-1.15518	-0.270307	0.552621	-1.76805	0.0351783	0.328844
xuzhou	2003	0.540085	0.167085	0.291836	-1.16381	0.707349	0.765456	1.13617	0.697217	-0.292973	1.53867
xuzhou	2004	-0.311488	-0.419397	0.290295	0.902016	-0.326401	-0.231469	-0.796268	0.477406	0.189759	-1.4292
xuzhou	2005	-0.315995	-0.311418	-0.794667	-0.0593514	-0.0966965	0.323089	-1.07631	1.35219	-0.334541	-1.02016
xuzhou	2006	0.0353736	0.0689222	0.586983	1.48271	-0.377652	0.114345	0.597754	-1.10628	-0.204168	-0.123226
xuzhou	2007	-0.120301	-0.222203	-0.307111	-0.397604	-0.433476	0.154552	-0.514539	-0.126533	0.310673	-0.381694
xuzhou	2008	0.00258833	-0.18601	0.229251	0.30235	-0.828978	0.253579	0.580485	-0.913062	-0.0402213	-0.0507953
xuzhou	2009	-0.396097	-0.717183	-0.540513	-0.119333	-0.231428	-0.902734	0.261177	-0.921029	-1.51213	0.21225
xuzhou	2010	0.0222787	-0.148342	0.667346	-0.607277	-1.27671	0.169968	0.155245	-0.42951	0.029933	0.262847
xuzhou	2011	-0.699972	-0.822878	-1.27932	-1.43039	0.68622	-0.306776	-0.637393	0.112753	-1.37862	-0.694057
xuzhou	2012	-0.207827	0.0518858	-0.34551	-0.369759	-0.190643	-0.278944	-1.23835	-0.0257755	0.590384	-0.704002
xuzhou	2013	-0.0174663	0.178314	0.231609	-0.777674	-0.367832	0.471862	-0.199632	-0.494648	0.78673	0.00715767
xuzhou	2014	-0.384367	-0.534607	-0.955613	-1.29064	0.969449	-0.562969	0.0485277	1.55388	-0.853425	-0.110279
xuyi	1980	0.0831271	0.00508556	-0.0281012	0.0376966	0.037463	0.340308	0.553807	0.235148	-0.126593	0.371949
xuyi	1981	0.0868142	-0.0434514	0.187932	0.599007	1.04198	-0.02262	0.624145	0.448186	-0.522781	0.301335
xuyi	1982	0.0253274	0.009262	0.0910471	0.296628	0.396948	-0.380128	-0.0804953	-0.405542	0.131246	-0.175376
xuyi	1983	-0.20316	-0.396149	-0.45099	-0.504937	0.281619	-0.463683	-0.349433	-0.268904	-0.112069	-0.660453
xuyi	1984	-0.439606	-0.838903	-0.79283	-0.651087	0.919027	-0.55298	-0.671348	1.97322	-0.680728	-1.20729
xuyi	1985	0.472865	0.99258	0.953204	0.646018	0.619991	0.390438	0.2407	0.942955	1.03727	0.500196
xuyi	1986	0.0704267	0.0267654	-0.0335802	-0.0215018	-0.035399	-0.492518	0.258159	-0.000584	-0.120036	-0.0412847
xuyi	1987	0.540643	0.632482	0.911286	1.04274	0.765551	0.731971	0.430355	0.837256	0.343977	1.06028
xuyi	1988	0.0477574	0.221449	0.703547	1.233	-0.659268	-0.732902	0.173872	-0.809905	-0.305126	0.324451
xuyi	1989	-0.231542	-0.502518	-0.876406	-1.18833	0.233704	0.360888	-0.425807	-0.566668	-0.538028	-0.622842
xuyi	1990	0.357438	0.476115	0.204733	-0.236648	0.0094805	0.643932	0.216339	0.068108	0.951124	0.49314
xuyi	1991	0.685427	1.09899	0.766134	0.383701	-1.14201	0.449182	0.789922	0.347452	0.425334	2.06557
xuyi	1992	-0.258627	0.0368972	0.610365	1.25709	0.570978	0.199539	-0.663783	1.08337	-0.345469	-0.0849333
xuyi	1993	0.583255	0.949957	0.752339	0.453164	0.763308	0.611409	0.594253	0.315609	0.983489	0.701463
xuyi	1994	0.0701586	0.105745	0.203458	0.429733	-0.066766	-0.310764	0.181523	-1.05363	0.370614	0.0319397
xuyi	1995	0.0364462	-0.342605	-0.903215	-1.33191	-0.83821	-0.456122	0.802025	-1.5004	-0.851054	1.0471
xuyi	1996	-0.162905	-0.502276	-0.777632	-0.933981	1.3785	-0.205007	-0.139425	0.639989	-1.08144	0.274087
xuyi	1997	-0.234963	-0.00144511	0.21855	0.402369	0.0567825	-0.798495	-0.94594	-0.243685	0.626452	-0.961025
xuyi	1998	0.979114	1.19657	1.23169	1.0121	-1.29011	1.24461	1.23262	-1.60439	1.64492	1.54414
xuyi	1999	-0.61295	-1.0521	-1.09132	-0.784681	0.491794	-0.416481	-0.680533	0.277395	-1.44385	-0.506375
xuyi	2000	-0.17204	-0.285342	-0.586162	-0.854967	0.995081	-0.337297	0.0606067	0.68838	-0.0272747	-0.767577
xuyi	2001	-0.0391596	0.131226	0.326665	0.353461	-0.470482	0.485801	-0.622147	-1.5006	1.25704	-1.42017
xuyi	2002	-0.0289043	-0.212906	-0.606245	-1.09387	-0.106374	0.252298	-0.136881	-0.186759	0.510449	-0.045124
xuyi	2003	0.487335	0.632445	0.470492	0.220338	0.867988	0.933087	0.162781	1.25981	0.626985	0.952823
xuyi	2004	-0.0390621	-0.116824	0.306943	0.797651	-0.429254	-0.494109	0.0467377	-1.62485	0.064782	-0.719534
xuyi	2005	0.158981	-0.214868	-0.734469	-1.27316	-0.103847	0.417919	0.350329	0.845494	-0.181501	0.522412
xuyi	2006	0.234199	0.321695	0.56445	0.832723	-0.141739	0.61306	0.876915	0.249271	0.215183	0.261965
xuyi	2007	-0.540149	-0.42419	-0.144686	0.163468	-0.523417	-0.555253	-1.00532	0.596573	-0.043685	-1.15031
xuyi	2008	-0.035366	-0.101665	0.470679	0.96292	-0.499359	0.0582087	0.585868	-1.14684	-0.234903	-0.252816
xuyi	2009	-0.271602	-0.606079	-0.593544	-0.541179	-0.176364	-0.163786	-0.552706	0.30236	-0.917275	-0.28515
xuyi	2010	0.138416	0.645257	0.407415	0.05973	-1.056	0.382431	0.0192607	-0.633919	0.701622	0.797549
xuyi	2011	-0.777367	-1.2623	-1.5575	-1.42799	0.289369	-0.655409	-0.759494	0.349818	-1.57554	-1.2905
xuyi	2012	-0.56472	-0.411335	0.127918	0.596931	-0.239895	-0.507783	-1.74382	0.395035	-0.38474	-1.17265
xuyi	2013	0.046345	0.174481	0.171725	-0.0632603	-0.811628	0.772414	-0.259904	-1.17443	0.816261	-0.522231
xuyi	2014	-0.0932668	-0.290819	-0.706571	-1.10108	0.299507	-0.076365	0.444078	1.49328	-0.870915	0.582853
dongtai	1980	0.35491	0.0129666	0.0562251	0.182093	-1.45462	0.423082	0.020954	0.168921	-0.253071	0.071885
dongtai	1981	-0.246929	-0.417406	-0.00308056	0.488866	-0.167665	-0.0335257	-0.291539	0.592797	-0.625353	-0.701458
dongtai	1982	-0.149242	-0.0689446	-0.170631	-0.313478	1.35344	-0.549494	-0.706735	-0.192156	0.30184	-0.750085
dongtai	1983	0.143937	0.181858	-0.0121831	-0.361776	0.71453	-0.373843	0.45831	0.0971035	0.647894	0.199137
dongtai	1984	-0.26666	-0.612706	-0.456025	-0.107574	0.189801	-0.415934	-0.088893	1.18823	-0.627553	-0.832761
dongtai	1985	0.65044	0.949602	0.950461	0.730705	0.806604	0.314125	0.824638	1.07319	0.935916	0.954706
dongtai	1986	0.0479489	0.0238913	0.183739	0.4945	1.16865	-0.460337	-0.234008	-0.591404	0.287984	-0.616438
dongtai	1987	0.315116	0.231095	0.360928	0.35335	0.154914	0.509298	-0.00530267	0.244316	0.292522	0.46527
dongtai	1988	0.302578	0.325407	0.487644	0.6934	0.937003	-0.826641	0.910835	-1.29042	-0.210981	1.0072
dongtai	1989	-0.0833597	-0.270286	-0.413067	-0.292337	-1.05298	0.259545	0.473725	0.961501	-0.841134	0.777661
dongtai	1990	0.409813	1.06725	1.02741	0.861946	0.428168	0.539866	0.292635	1.02277	1.59803	0.568538
dongtai	1991	0.650022	1.20202	0.998516	0.629106	0.232044	0.66276	0.31091	0.53337	0.553483	1.53428
dongtai	1992	-0.0172109	0.30251	1.06196	1.7712	-0.742552	0.13544	-0.239794	0.599039	-0.255306	0.456816
dongtai	1993	0.471046	0.654451	0.526277	0.284097	-0.336263	0.827679	0.515985	-0.022888	0.311364	0.674912
dongtai	1994	-0.158041	-0.223932	0.0710249	0.493671	0.439632	-0.281348	-0.1385	-0.652737	0.119709	-0.460308
dongtai	1995	-0.180165	-0.620671	-1.23462	-1.60304	-0.363397	-0.170413	0.289044	-0.988109	-0.750966	-0.220576
dongtai	1996	-0.0701166	-0.243655	-0.484054	-0.731715	-1.04346	-0.0291023	-0.0413353	-0.407411	-0.942784	0.449179
dongtai	1997	-0.00315622	-0.130025	-0.270248	-0.375098	1.03931	-0.296932	-0.70969	-1.09248	0.499895	-0.683654
dongtai	1998	1.03508	1.33659	0.793225	0.0188461	-0.158185	1.13058	1.51291	0.011543	1.86318	2.15602
dongtai	1999	-0.29095	-0.466499	-0.36699	0.126015	-0.381715	-0.440149	-0.579781	1.20145	-1.05301	-0.432276
dongtai	2000	-0.101046	0.0313342	0.0585567	0.114684	0.623772	-0.210853	-0.0396453	-0.370254	0.234981	-0.821363
dongtai	2001	-0.287185	-0.253907	-0.179411	-0.381594	0.867166	0.56995	-1.31716	-1.19638	1.31802	-1.97892
dongtai	2002	-0.0315499	-0.0122429	-0.248787	-0.711138	-0.28733	0.0513737	-0.346325	0.338345	0.618886	0.08012
dongtai	2003	0.403642	0.688831	0.464536	0.103096	-0.282998	0.966115	0.0288753	-0.429176	0.638269	0.748206
dongtai	2004	-0.302334	-0.765063	-0.482697	0.0167473	0.221721	-0.376142	-0.305045	-0.568804	-0.35975	-1.1102
dongtai	2005	-0.158401	-0.105681	-0.589491	-1.19066	0.167868	0.286784	-0.906965	0.453209	0.693299	-0.800718
dongtai	2006	-0.066085	-0.0160794	0.135626	0.191108	-0.919582	0.726013	0.270794	-0.696299	0.0196993	-0.340094
dongtai	2007	-0.504431	-0.534461	-0.573188	-0.513217	-0.62369	-1.03194	-0.151317	-0.41785	-0.553452	-0.293361
dongtai	2008	-0.0821703	-0.499226	-0.316323	-0.0393834	-0.047886	0.0646043	0.0741477	-1.80853	-0.167953	-0.724204
dongtai	2009	-0.404854	-0.933987	-1.06435	-1.20727	-1.0769	0.315711	-0.610748	-0.0036775	-0.631491	-0.944319
dongtai	2010	0.103207	0.79593	0.755567	0.440974	-0.450228	0.594151	-0.325362	-0.728863	1.10947	0.823869
dongtai	2011	-0.696774	-1.20879	-1.37543	-1.21967	-1.03876	-0.665462	-0.387521	-0.699704	-1.41708	-1.10105
dongtai	2012	-0.648114	-0.802936	-0.325684	0.0728517	-0.406689	-0.517348	-1.45387	-0.877765	-0.963544	-0.968322
dongtai	2013	0.129409	-0.0743742	-0.351165	-0.76263	0.181308	0.524931	0.113288	-0.982172	0.956653	-0.349245
dongtai	2014	-0.0983321	-0.285156	-0.761359	-1.25978	0.0782165	-0.0275903	-0.299094	0.359963	-0.481735	-0.0261337
gaoyou	1980	0.0963	0.121402	0.151668	0.303783	-0.242186	0.292859	0.497836	0.0483865	-0.357038	0.539908
gaoyou	1981	-0.2742	-0.414383	0.0547486	0.656023	1.29562	0.0274667	-0.289487	0.825506	-0.683583	-0.551145
gaoyou	1982	-0.1937	-0.116959	-0.306135	-0.488233	0.4595	-0.539608	-0.821685	-0.260825	0.188446	-0.925694
gaoyou	1983	0.1889	0.140919	0.113049	-0.0408387	0.395643	-0.337622	0.628041	0.186317	0.205018	0.464806
gaoyou	1984	-0.2415	-0.52537	-0.269971	0.175997	0.925864	-0.41656	-0.231733	1.98912	-0.48105	-0.765596
gaoyou	1985	0.3761	0.878159	0.949607	0.780186	0.840324	0.144972	0.200347	1.46281	0.734025	0.557073
gaoyou	1986	0.0225	0.0795144	0.21921	0.41675	0.13258	-0.502543	-0.0225073	-0.76445	0.0457163	-0.36232
gaoyou	1987	0.4013	0.304947	0.398995	0.433444	1.16158	0.471191	0.301793	0.747731	0.18027	0.902945
gaoyou	1988	0.2962	0.417647	0.768189	1.17842	-0.799563	-0.797221	0.821025	-1.05945	0.0291567	0.778878
gaoyou	1989	-0.1137	-0.338671	-0.507848	-0.49692	0.440337	0.405135	0.200709	0.672851	-0.573287	0.194145
gaoyou	1990	0.4146	0.859528	0.73131	0.479856	0.280203	0.589977	0.211144	1.11096	1.20737	0.532844
gaoyou	1991	0.7302	1.25475	1.04939	0.747113	-0.700065	0.650122	0.580968	0.195506	0.509918	1.80166
gaoyou	1992	0.0349	0.217076	0.899386	1.61071	0.180965	0.152812	-0.013225	1.0104	-0.202662	0.417842
gaoyou	1993	0.4769	0.76448	0.545483	0.248194	0.518494	0.765535	0.296622	-0.371167	0.63884	0.515059
gaoyou	1994	0.015	-0.202133	-0.225265	-0.0869661	-0.405525	-0.372603	0.388399	-0.876951	-0.176152	0.236405
gaoyou	1995	-0.1749	-0.641772	-1.29583	-1.67853	-0.94801	-0.258828	0.311116	-1.26316	-0.831515	0.00707833
gaoyou	1996	-0.1379	-0.334369	-0.642603	-0.932682	1.19682	-0.0351623	-0.21522	-0.0451525	-0.908586	0.360458
gaoyou	1997	-0.0459	-0.0821737	0.1138	0.246447	-0.225615	-0.533624	-0.574148	-0.356675	0.49132	-0.63534
gaoyou	1998	1.1238	1.4228	1.11455	0.623085	-0.655722	1.21764	1.75758	-1.32262	1.72967	2.11289
gaoyou	1999	-0.2171	-0.790869	-0.730234	-0.180262	0.544855	-0.459197	0.138815	0.862263	-1.24372	-0.0594003
gaoyou	2000	-0.1746	-0.177649	-0.192249	-0.120149	0.785366	-0.328602	-0.147873	-0.179345	-0.031737	-0.906813
gaoyou	2001	-0.2612	-0.258656	-0.290205	-0.627725	-0.252576	0.411684	-1.07935	-1.62165	1.11502	-1.88037
gaoyou	2002	0.0819	-0.0454051	-0.684083	-1.41574	0.10348	0.163973	-0.121819	0.663443	0.486944	0.340767
gaoyou	2003	0.3804	0.663323	0.291836	-0.0931947	0.441814	0.804078	-0.00898933	0.800544	0.802285	0.46136
gaoyou	2004	-0.1956	-0.351241	0.290295	1.05022	-0.387891	-0.323854	-0.323518	-1.18772	-0.0466	-1.04509
gaoyou	2005	-0.163	-0.445333	-0.794667	-1.2603	-0.767326	0.32071	-0.478255	0.512824	-0.165994	-0.511258
gaoyou	2006	-0.0087	0.199085	0.586983	0.813754	-0.250024	0.746816	0.341634	-0.330459	0.160013	0.061688
gaoyou	2007	-0.3857	-0.335343	-0.307111	-0.249462	-0.257105	-1.00656	-0.168275	0.217035	-0.551398	-0.0797323
gaoyou	2008	-0.0204	-0.159259	0.229251	0.579776	-0.253852	0.204336	0.243985	-0.669191	0.0645563	-0.516255
gaoyou	2009	-0.2802	-0.590859	-0.540513	-0.52953	-0.061697	0.170924	-0.805543	0.475666	-0.569338	-0.857278
gaoyou	2010	0.2245	0.919895	0.667346	0.232593	-0.873489	0.523574	-0.0744753	0.466863	1.19907	0.883753
gaoyou	2011	-0.7842	-1.08125	-1.27932	-1.02814	-0.21681	-0.682987	-0.946485	-0.50224	-1.53735	-1.48747
gaoyou	2012	-0.6241	-0.889588	-0.34551	0.20938	-0.087787	-0.428336	-1.49866	-0.110174	-0.77645	-1.44201
gaoyou	2013	0.2318	0.290866	0.231609	-0.114899	-0.414705	0.799486	0.212675	-1.4184	1.00041	-0.014228
gaoyou	2014	-0.2169	-0.534785	-0.955613	-1.35017	-0.462398	-0.170317	-0.028217	0.325402	-0.935926	0.157363
yangzhou	1980	0.00918644	-0.126704	-0.19445	-0.146515	-0.546059	0.263407	0.318395	-0.1464	-0.402307	0.346602
yangzhou	1981	-0.118328	-0.298641	0.21283	0.814113	1.47165	-0.178244	0.399443	0.849495	-1.00358	0.281715
yangzhou	1982	-0.142223	-0.0860611	-0.0974461	-0.0507357	0.546562	-0.653744	-0.50813	-0.001833	0.26637	-0.739768
yangzhou	1983	0.0649896	0.062385	0.183895	0.210603	0.551166	-0.480581	0.327515	0.820564	0.189114	0.15614
yangzhou	1984	-0.162703	-0.295859	-0.272	-0.129539	0.623781	-0.27157	-0.279462	1.67972	-0.224734	-0.870547
yangzhou	1985	0.331709	0.670908	0.801103	0.724384	0.976143	0.211199	0.200164	1.29207	0.591921	0.319308
yangzhou	1986	-0.168307	-0.236634	-0.0240263	0.317674	0.279087	-0.650962	-0.332108	-0.886811	-0.0421247	-0.984784
yangzhou	1987	0.45365	0.299121	-0.0864103	-0.495541	1.13385	0.238761	0.59464	1.0771	0.0782543	1.16666
yangzhou	1988	0.156056	0.38733	0.709091	1.16019	-0.63568	-0.79032	0.430145	0.391092	-0.0740333	0.584569
yangzhou	1989	-0.00512	-0.0376601	-0.0364153	0.0468242	0.482962	0.283386	0.418895	1.62109	-0.649924	0.160483
yangzhou	1990	0.446478	1.11377	1.23557	1.20165	0.532569	0.530252	0.357681	0.659226	1.28195	0.619421
yangzhou	1991	0.805653	1.11393	0.823295	0.528685	-0.921574	0.640981	0.776384	-0.02452	0.750163	1.53887
yangzhou	1992	-0.181439	0.0455871	0.770654	1.44783	-0.226069	0.211848	-0.676652	0.775088	-0.166987	-0.030951
yangzhou	1993	0.569601	0.898432	0.732449	0.369125	0.670045	0.857786	0.659555	-0.156359	0.521531	1.08266
yangzhou	1994	-0.210032	-0.442669	-0.607338	-0.49872	-0.727198	-0.365705	-0.328564	-1.05653	-0.104568	-0.701338
yangzhou	1995	-0.313571	-0.901441	-1.53107	-1.98014	-0.907363	-0.263702	0.068778	-0.855435	-1.07901	-0.494581
yangzhou	1996	-0.133855	-0.311993	-0.5424	-0.855996	1.05821	-0.115358	-0.1425	-0.050366	-1.01294	0.298203
yangzhou	1997	-0.141096	-0.111942	0.134034	0.416189	-0.154177	-0.669401	-0.743148	-0.221024	0.166307	-0.486871
yangzhou	1998	0.952988	1.30845	0.91806	0.382466	-0.857702	1.06413	1.30783	-1.64578	1.5508	1.86732
yangzhou	1999	-0.132611	-0.820938	-1.0613	-0.810639	0.74248	-0.322678	0.537091	0.655698	-1.2388	0.195258
yangzhou	2000	-0.0191817	-0.0207341	0.0698351	0.228254	0.859111	-0.197873	0.082767	-0.2667	0.267891	-0.651318
yangzhou	2001	-0.325627	-0.343055	-0.359754	-0.682292	-0.577476	0.501197	-1.42945	-1.60429	1.1554	-2.11463
yangzhou	2002	0.158402	0.0998389	-0.563595	-1.26143	-0.0537925	0.2189	0.22906	0.325695	0.543889	0.698412
yangzhou	2003	0.426994	0.713937	0.461896	0.262303	0.389045	0.968809	0.0369107	-0.456684	0.803939	0.800799
yangzhou	2004	0.0347009	-0.305622	0.152626	0.706781	-0.0541705	-0.206948	0.225787	-1.15476	0.0343077	-0.38963
yangzhou	2005	-0.0784047	-0.267314	-0.700789	-1.11537	-0.400864	0.296649	-0.460817	0.844422	0.174514	-0.246188
yangzhou	2006	-0.031906	0.168621	0.489148	0.55689	-0.440681	0.773379	-0.0515687	-0.985052	0.358111	-0.547599
yangzhou	2007	-0.744607	-0.895477	-0.887543	-0.877772	-0.123749	-1.00311	-1.03002	0.230072	-0.774152	-0.98932
yangzhou	2008	-0.0948921	-0.239742	-0.0378991	-0.0345499	-0.593012	0.215285	0.00604433	-1.30424	0.129422	-0.835156
yangzhou	2009	-0.24936	-0.64835	-0.559969	-0.665625	-0.164971	0.420661	-0.547742	1.12723	-0.463513	-0.716612
yangzhou	2010	0.257659	1.1598	1.20653	1.03073	-0.720429	0.713326	-0.104877	-0.0217045	1.36212	1.00754
yangzhou	2011	-0.41867	-0.837698	-0.904693	-0.520437	-0.23177	-0.618799	0.090901	-0.15761	-1.39083	-0.54538
yangzhou	2012	-0.594291	-0.669186	0.00289022	0.670793	-0.430669	-0.280843	-1.58468	0.03275	-0.899045	-1.03063
yangzhou	2013	0.102761	0.0850966	-0.153748	-0.4994	-0.0364985	0.388248	0.528699	-0.981878	0.348955	0.153821
yangzhou	2014	0.0287644	-0.080467	-0.218957	-0.443801	-0.111583	-0.000996	0.005941	0.457384	-0.518854	0.579547
nantong	1980	-0.278299	-0.64323	-1.06372	-1.22362	-0.523797	0.172592	-0.531299	-0.0817095	-0.349592	-0.501584
nantong	1981	-0.182114	-0.482789	-0.435352	-0.256544	1.4002	-0.540924	0.570884	0.719553	-1.24503	0.182116
nantong	1982	0.026064	0.0836931	0.137024	0.258262	0.270724	-0.535367	-0.349553	-0.467811	0.258765	-0.362657
nantong	1983	-0.0895969	-0.399744	-0.380955	-0.318929	0.240771	-0.308143	0.191507	0.209152	-0.027644	-0.44227
nantong	1984	-0.134515	-0.402027	-0.606379	-0.660899	-0.729519	-0.346584	-0.005219	1.46876	-0.388384	-0.613991
nantong	1985	0.233846	0.736355	1.00582	1.13219	1.07188	0.503087	0.463144	1.70569	0.176483	0.860134
nantong	1986	0.0254516	0.102672	0.39307	0.828105	-0.174294	-0.810417	0.179228	-1.37947	-0.147303	-0.213795
nantong	1987	0.370634	0.15474	0.227558	0.254398	0.345916	-0.0343127	0.710015	0.333969	-0.603813	1.54998
nantong	1988	-0.0155826	0.13298	0.622221	1.22557	-1.02938	-0.523853	-0.095065	-0.792289	-0.693738	0.594567
nantong	1989	-0.0806576	-0.254211	-0.672655	-0.910362	0.156794	0.00556867	0.560323	1.28052	-1.05033	0.703027
nantong	1990	0.272273	0.670551	0.714692	0.805281	0.493723	0.497258	0.263998	1.43873	0.676555	0.315755
nantong	1991	0.989361	1.50574	1.266	0.971836	-0.349943	0.857877	1.26967	-0.417067	0.954534	2.00394
nantong	1992	-0.271316	-0.214169	0.33367	1.0498	-0.410123	-0.305106	-0.876716	-0.254895	-0.618842	-0.0668807
nantong	1993	0.197039	0.19827	-0.177256	-0.697244	0.701331	0.383001	0.186451	1.48474	-0.057639	0.372071
nantong	1994	-0.0795846	0.0482907	0.423373	0.889252	0.2376	-0.125883	-0.191051	-0.417899	0.139557	-0.561944
nantong	1995	0.0381147	-0.295813	-0.902262	-1.46171	-0.577539	-0.214424	0.32301	-1.83448	-0.123851	-0.256866
nantong	1996	-0.192488	-0.62911	-0.820565	-1.00049	0.645523	-0.220409	-0.344522	-0.318698	-0.784332	-0.155487
nantong	1997	-0.280149	-0.540099	-0.679099	-0.711529	0.121083	-0.522758	-0.847688	-0.362372	-0.23366	-1.00143
nantong	1998	0.562562	0.927934	0.958407	0.483388	-0.983591	1.19982	-0.145671	-0.382796	1.80931	0.47551
nantong	1999	-0.201339	-0.447041	-0.631967	-0.556032	0.29837	-0.428386	0.151208	0.522956	-1.35067	0.276934
nantong	2000	0.0449049	0.0693408	0.465446	0.950673	1.39766	-0.094425	0.273553	0.373387	-0.107164	-0.021614
nantong	2001	0.167353	0.313746	0.464412	0.399884	-0.101287	0.324062	-0.182484	0.057083	1.5069	-0.993951
nantong	2002	0.275319	0.524719	0.648766	0.736579	-0.0247655	-0.142249	0.789222	-0.137853	0.554297	1.17552
nantong	2003	0.154194	0.332515	0.214935	0.281649	-0.312776	0.765047	-0.542001	-1.69063	0.905881	-0.034689
nantong	2004	0.080045	-0.492204	-0.833372	-1.10496	-0.482515	0.0842187	0.63291	-0.888559	-0.235046	0.0774527
nantong	2005	-0.454539	-0.525759	-0.74453	-0.995572	-0.265441	0.864265	-1.54569	0.202831	0.558617	-1.52753
nantong	2006	0.0212893	0.142929	-0.155676	-0.910223	-0.0602615	0.649102	0.108293	-0.751108	0.48016	-0.431923
nantong	2007	-0.747079	-0.875256	-0.787546	-0.644722	0.256369	-0.830395	-1.32873	0.343419	-0.494935	-1.32018
nantong	2008	0.264369	0.181171	0.086776	-0.175285	-0.001033	0.282855	0.799006	0.427216	0.4939	0.0571723
nantong	2009	0.103616	0.100785	0.0815208	0.135266	-0.287524	0.508294	0.095256	-0.06471	0.213175	-0.243035
nantong	2010	0.108623	0.525044	0.872953	1.11434	-0.562038	0.388366	-0.215057	1.00792	0.715182	0.633938
nantong	2011	-0.634009	-0.893442	-0.403833	0.442927	-0.342569	-0.75022	-0.411447	-0.749658	-1.40879	-1.2195
nantong	2012	-0.223469	-0.358881	-0.108334	0.027769	0.410264	0.0312907	-0.756668	-0.285313	-0.597598	-0.159957
nantong	2013	0.330824	0.38674	0.154695	-0.352048	0.592445	0.803652	0.275261	0.766423	1.57703	-0.0913543
nantong	2014	0.0117261	0.274847	0.0311664	-0.172582	-0.218067	-0.0623267	-0.223253	0.773728	0.117977	0.0422317
nanjing	1980	-0.28948	-0.462152	-0.576749	-0.534552	-0.512062	0.212103	-0.533227	-0.532235	-0.459207	-0.498611
nanjing	1981	-0.464595	-0.662137	-0.388222	-0.0778114	1.55108	-0.28185	-0.640944	1.14986	-0.93274	-0.609619
nanjing	1982	-0.0479453	0.134186	0.300855	0.280111	0.587117	-0.473703	-0.675722	0.178972	0.543021	-0.787394
nanjing	1983	0.064688	0.0578838	0.314693	0.438463	0.549126	-0.418065	0.409275	1.65817	0.415425	-0.0301017
nanjing	1984	0.00913067	0.132958	0.416192	0.614292	0.121645	-0.147645	0.0789707	0.815708	0.136977	-0.575448
nanjing	1985	0.0950483	0.32064	0.216826	0.0324526	0.993798	0.143194	-0.166536	1.24886	0.518053	-0.0968107
nanjing	1986	-0.22915	-0.291242	-0.156191	-0.0947351	0.39303	-0.712578	-0.419492	-0.577659	0.0566707	-1.12156
nanjing	1987	0.647965	0.665615	0.323669	-0.157142	0.564598	0.723342	0.52912	0.0130845	0.618723	1.27387
nanjing	1988	-0.0347618	-0.00373833	0.317659	0.768374	-0.730445	-0.719387	0.00557767	0.218213	-0.283246	0.131693
nanjing	1989	-0.0474597	-0.0483978	-0.21299	-0.283801	0.0821005	0.298195	0.198115	1.03374	-0.661405	0.162797
nanjing	1990	0.111667	0.598539	0.900784	0.966011	0.320837	0.560556	-0.256669	-0.18018	0.799354	-0.07686
nanjing	1991	0.91736	1.00132	0.540466	0.0719678	-1.22274	0.712164	1.23278	-0.37797	0.651556	1.84549
nanjing	1992	-0.411825	-0.199773	0.542263	1.27139	-0.0950535	-0.04154	-1.06639	0.171178	-0.587661	-0.219933
nanjing	1993	0.650616	0.87055	0.699536	0.290898	0.88649	0.937188	0.607087	0.403033	0.709815	1.06643
nanjing	1994	-0.0646963	-0.117071	-0.14331	0.0580202	-0.446074	-0.300986	-0.156753	-1.51547	0.185582	-0.4415
nanjing	1995	-0.104112	-0.780744	-1.37147	-1.80756	-0.684041	-0.271505	0.322853	-1.40811	-0.860268	-0.167718
nanjing	1996	-0.139197	-0.550126	-0.867302	-1.1105	1.05099	-0.260431	-0.182624	-0.215416	-1.00055	-0.0381347
nanjing	1997	-0.168508	-0.223628	0.0394777	0.264514	0.646168	-0.599879	-1.01426	-0.024983	0.04658	-0.751497
nanjing	1998	0.786969	1.0616	0.742389	0.151026	-0.923931	0.803186	0.668528	-1.45506	1.65122	0.976891
nanjing	1999	-0.343103	-1.00531	-0.914181	-0.496464	0.627751	-0.76534	0.477774	1.14305	-1.54877	0.00509767
nanjing	2000	-0.285571	-0.205042	0.165776	0.611652	1.17128	-0.279982	-0.439045	1.13391	0.17662	-1.3245
nanjing	2001	-0.0540771	0.210655	0.257071	-0.0190518	-0.756833	0.780462	-1.01714	-1.52118	1.42055	-1.5592
nanjing	2002	0.18523	0.0438133	-0.513635	-1.22484	-0.388813	0.299342	0.464187	-0.454053	0.516923	0.583387
nanjing	2003	0.436511	0.685794	0.419065	0.185664	0.891864	0.98511	0.201268	1.39905	1.03221	0.948875
nanjing	2004	0.284025	0.328208	0.941904	1.51683	-0.639312	-0.083258	0.619002	-1.12733	0.366021	0.0193533
nanjing	2005	-0.458816	-0.63107	-0.87129	-0.964109	0.049273	0.345589	-1.05408	0.257751	0.00956833	-1.0624
nanjing	2006	0.0568396	0.200841	0.205389	-0.0478512	-0.719637	0.63074	0.234	-0.672887	0.615826	-0.258347
nanjing	2007	-0.84471	-0.922788	-0.959891	-0.879735	-0.504112	-0.930599	-1.21231	-0.222465	-0.745777	-1.30853
nanjing	2008	-0.130192	-0.148645	0.059265	-0.0308136	-0.535817	0.542469	-0.110093	-0.62732	0.49223	-0.780053
nanjing	2009	-0.23332	-0.448219	-0.513198	-0.622989	-0.775759	0.460698	-0.573874	-0.142235	-0.398592	-0.694053
nanjing	2010	0.24064	1.01994	1.28148	1.23892	-0.835	0.828607	0.0289667	0.54404	1.47218	1.20129
nanjing	2011	-0.78927	-1.08434	-0.807099	-0.186296	-0.937728	-0.846963	-0.697837	-0.582255	-1.5561	-1.44105
nanjing	2012	-0.632539	-0.771598	-0.401996	-0.0789638	0.140944	0.018488	-1.39466	0.255414	-1.03166	-1.01542
nanjing	2013	-0.0539582	-0.13613	-0.295761	-0.597504	-1.03186	0.430132	-0.347658	-1.12615	0.625695	-0.939804
nanjing	2014	-0.480533	-0.614968	-0.762139	-0.951803	0.219319	0.036894	-0.674307	0.34527	-0.888052	-0.416504
liyang	1980	-0.139536	-0.316828	-0.514429	-0.523237	-0.48759	0.0434907	-0.389303	1.10466	-0.284729	0.014624
liyang	1981	-0.28235	-0.294135	0.316034	1.04101	1.65096	-0.47353	0.0259017	1.0097	-1.30977	-0.171503
liyang	1982	-0.109536	0.0862292	0.280306	0.455241	0.160563	-1.0329	-0.530815	-0.530165	0.315633	-0.529439
liyang	1983	0.0683243	-0.25253	-0.0653671	0.226476	0.711774	-0.69306	1.07112	1.52398	-0.323686	0.531793
liyang	1984	0.305064	0.441802	0.761034	1.08887	-0.5141	-0.075587	0.730213	0.843925	0.330304	0.187317
liyang	1985	0.143565	0.522137	0.707281	0.842332	1.03006	0.591565	-0.116908	1.4657	0.418277	0.326466
liyang	1986	0.00953267	0.128591	0.312336	0.606917	0.000147	-1.0243	0.208715	0.326718	-0.285868	0.134259
liyang	1987	0.273055	0.373223	0.221122	0.0325293	0.829416	-0.00673033	0.440459	0.715518	-0.527924	1.09618
liyang	1988	-0.108965	0.000814556	0.495364	1.10505	-0.955717	-0.587235	-0.42605	-0.0061225	-0.372481	-0.22313
liyang	1989	-0.153543	-0.21561	-0.560486	-0.849392	0.257501	-0.173105	0.578769	1.77059	-1.24632	0.720753
liyang	1990	0.184076	0.648096	1.06569	1.46539	0.329634	0.415256	0.225279	0.612831	0.609107	0.117597
liyang	1991	0.817974	1.1555	0.942959	0.599807	-0.865532	0.647026	1.11442	-0.453748	0.718282	1.80931
liyang	1992	-0.200298	0.032307	0.564606	1.11596	-0.167657	-0.334565	-0.414488	1.46451	-0.74054	0.654306
liyang	1993	0.168883	0.648044	0.791756	0.711383	0.945264	0.542978	-0.285826	1.34036	0.313363	0.0927587
liyang	1994	0.0352409	0.122901	0.451015	0.851348	-0.0165965	-0.158383	-0.074796	-0.93604	0.269871	-0.438763
liyang	1995	0.180876	-0.261058	-0.803786	-1.19821	-0.166143	-0.124393	0.692774	-1.21602	-0.308653	0.306395
liyang	1996	-0.213727	-0.508891	-0.80667	-0.894542	0.914545	-0.444814	-0.416684	-0.0483805	-0.674018	-0.285231
liyang	1997	-0.352594	-0.587325	-0.249964	0.211978	0.577838	-0.507929	-1.11131	-0.568647	-0.09614	-1.37904
liyang	1998	0.594867	0.828236	0.516105	-0.323548	-1.00236	1.11148	-0.0212493	-0.690765	1.91995	0.350729
liyang	1999	-0.0219098	-0.301041	-0.654342	-0.744125	0.338469	-0.565944	0.887141	-0.0113555	-1.31805	1.00587
liyang	2000	-0.166839	-0.358425	-0.047362	0.574697	0.852575	-0.346792	-0.109594	0.386884	-0.202942	-0.742063
liyang	2001	0.160382	0.297214	0.137041	-0.240943	-0.223406	0.445401	-0.0852253	-0.978889	1.19393	-0.66274
liyang	2002	0.433498	0.305195	0.163677	-0.0582362	-0.400701	0.244725	0.919543	-0.969697	0.381104	1.11002
liyang	2003	0.258151	0.371776	0.140318	-0.0643144	0.219755	0.864743	-0.207726	-1.05639	0.974939	0.403707
liyang	2004	0.252071	-0.193101	-0.427878	-0.556475	-0.438947	0.437818	0.58276	-1.28115	0.425041	-0.0819783
liyang	2005	-0.246751	-0.536026	-1.00192	-1.40547	-0.435196	0.706566	-0.77819	-0.483901	0.459449	-1.07474
liyang	2006	-0.234623	-0.374892	-0.369089	-0.625827	-0.505341	0.570469	-0.380615	-0.534674	0.289164	-1.11161
liyang	2007	-0.665189	-0.793717	-0.922335	-1.13515	-0.272724	-0.395814	-1.06392	0.485882	-0.216513	-1.48323
liyang	2008	-0.0350542	0.0116664	-0.198202	-0.640192	0.240869	0.549033	0.0550293	-0.699705	0.583686	-0.761259
liyang	2009	-0.130452	-0.321237	-0.548823	-0.84857	-0.219127	0.101022	-0.442482	-0.369171	-0.231592	-0.43787
liyang	2010	0.23036	0.636935	0.654514	0.456698	-0.818797	0.694575	-0.22285	-1.13542	1.11816	0.628325
liyang	2011	-0.793295	-1.44545	-1.68739	-1.41377	-1.12086	-0.698347	-0.766526	-0.544284	-1.46793	-1.31468
liyang	2012	-0.292489	-0.320527	0.167584	0.299253	0.234314	0.40116	-0.830278	0.503683	-0.858473	-0.141504
liyang	2013	0.232932	0.35513	0.218684	0.028981	-0.0725745	0.485118	0.327758	-0.027613	0.869018	0.043687
liyang	2014	-0.0281072	-0.0406476	-0.183399	-0.23507	0.285901	0.0657463	0.0769057	0.656932	-0.512021	0.461233
wujiang	1980	-0.185746	-0.243893	-0.446726	-0.502125	0.241586	0.0103697	-0.591445	1.12262	-0.312369	-0.349384
wujiang	1981	0.0440686	0.165067	0.502912	0.815294	1.63548	-0.432725	0.17564	0.705068	-0.646395	0.297681
wujiang	1982	-0.00285867	0.0849093	0.0483561	0.0660776	0.42027	-0.841503	-0.321038	-0.659783	0.40616	-0.395518
wujiang	1983	0.226762	-0.153056	-0.148216	0.0216232	0.550782	-0.570318	1.28465	1.85381	-0.26356	0.760561
wujiang	1984	0.140863	0.385575	0.773662	1.31169	-0.546547	-0.288037	0.467641	-0.349826	0.0398517	0.0669847
wujiang	1985	0.0702473	0.148712	0.00834933	-0.164698	0.746854	0.447288	-0.210182	1.45545	-0.110935	0.444581
wujiang	1986	0.014663	0.139086	0.417456	0.868703	0.0917765	-1.08713	0.46021	-0.552953	-0.609259	0.446657
wujiang	1987	0.0867581	-0.0355469	-0.138965	-0.00429233	0.149485	-0.470197	0.305849	0.815662	-0.672626	0.888543
wujiang	1988	-0.203606	-0.100527	0.235624	0.733728	-0.878091	-0.75427	-0.086009	-0.53791	-1.1422	0.293708
wujiang	1989	0.0662724	0.173359	0.0576936	-0.0504588	-0.546693	0.0973253	0.811652	-0.0402125	-0.841159	1.51501
wujiang	1990	0.00725478	0.170756	0.392676	0.565005	0.338172	0.738949	-0.249337	1.61142	0.095408	0.134162
wujiang	1991	0.505636	0.924885	0.939999	0.831489	-0.401259	0.617407	0.456406	-1.12085	0.705504	0.7239
wujiang	1992	-0.185074	-0.227928	-0.0467798	0.202269	-0.555504	-0.497354	-0.578836	0.32952	-0.874048	0.471521
wujiang	1993	0.271453	0.420664	0.160268	-0.132135	1.18948	0.493279	0.284372	1.65944	-0.124642	0.727656
wujiang	1994	0.318009	0.504921	1.1224	1.77575	0.128077	0.09503	0.485039	-0.464193	0.704635	-0.00788633
wujiang	1995	0.239241	-0.0123226	-0.589889	-0.914766	-0.029128	-0.033037	0.600835	-0.945733	-0.0116777	0.442897
wujiang	1996	-0.0508656	-0.222677	-0.327181	-0.287894	0.391761	-0.220312	-0.261776	-0.686423	-0.147257	-0.150437
wujiang	1997	-0.290914	-0.757165	-0.554808	-0.0673032	0.341057	-0.315956	-0.54966	-0.644644	-0.239748	-1.18102
wujiang	1998	0.474721	0.71223	1.15013	0.626892	-0.734583	1.23837	-0.43897	0.669207	1.94707	-0.136323
wujiang	1999	0.00177222	-0.107696	-0.0528873	0.125823	-0.174207	-0.50593	0.794233	0.480511	-1.21393	0.670693
wujiang	2000	-0.10503	0.0160711	0.635773	1.30126	1.10668	0.061366	-0.288385	-0.19084	-0.170652	-0.383436
wujiang	2001	-0.0943551	-0.248337	-0.679135	-1.05433	-0.569064	-0.00526233	-0.453905	-0.988882	0.868091	-1.24439
wujiang	2002	0.192232	-0.00855578	-0.203253	-0.515246	0.374481	0.01879	0.92024	-0.101589	0.0275703	0.919801
wujiang	2003	0.334522	0.398274	0.586384	0.644408	-0.359463	0.941498	-0.159893	-1.54871	1.31526	-0.11804
wujiang	2004	0.0399984	-0.418173	-1.18994	-1.76851	-0.472715	0.383297	0.426671	-1.28662	0.0438657	-0.144622
wujiang	2005	-0.277631	-0.408917	-0.644408	-0.963978	-0.494791	1.0641	-1.13247	0.243821	0.776148	-1.22825
wujiang	2006	-0.392807	-0.333297	-0.467288	-0.787757	-0.50711	0.534774	-0.822468	-1.04214	0.253981	-1.47307
wujiang	2007	-0.39666	-0.541473	-1.26828	-1.93191	0.292176	-0.454467	-0.34443	1.25244	-0.162458	-0.610315
wujiang	2008	0.119462	0.179552	0.137258	0.101179	0.374598	0.306786	0.423268	0.572808	0.611927	-0.571694
wujiang	2009	-0.120171	-0.0354313	0.128993	0.270449	-0.294393	0.303015	-0.836267	0.228136	0.242563	-0.88857
wujiang	2010	0.0608969	0.51103	0.661289	0.500205	-0.712916	0.368121	-0.430548	-0.951775	0.674919	0.370531
wujiang	2011	-0.719965	-1.29424	-1.43873	-1.14219	-0.808052	-0.666929	-0.630091	-1.27438	-1.29366	-1.2745
wujiang	2012	-0.00196378	-0.267638	-0.2104	-0.511306	0.262651	0.366181	-0.124508	0.209586	-0.603885	0.253933
wujiang	2013	0.146843	0.257527	0.194371	0.0627442	0.415222	0.584936	-0.164671	0.791636	1.10715	-0.39235
wujiang	2014	0.327836	0.617081	0.322154	-0.0592187	-0.290061	0.388827	0.405868	-0.171673	0.389953	0.759649
